# Supplementary material for: Racial and Ethnic Disparities in the Diagnosis and Treatment of Obstructive Sleep Apnea: A Systematic Review
Source: Int J Environ Res Public Health. 2026 May 5;23(5):614. doi: 10.3390/ijerph23050614 (PMC13206963; doi:10.3390/ijerph23050614)
Supplement: Supplementary file 1 [file ijerph-23-00614-s001.zip]

Archive with 1 entries (1 files):
- ijerph-4132048-supplementary.pdf
